# Supplementary material for: Radiosensitization of Osteosarcoma Cells Using the PARP Inhibitor Olaparib Combined with X-rays or Carbon Ions
Source: J Cancer. 2024 Jan 1;15(3):699–713. doi: 10.7150/jca.90371 (PMC10777037; doi:10.7150/jca.90371)
Supplement: Supplementary file 1 — Supplementary Data 1 Analysis of specific mutations in U2OS cells. [file jcav15p0699s1.xlsx]

## Sheet: Sheet1
Supplementary Data 1 Analysis of specific mutations in U2OS cells
Gene	Transcript	Exons	Description	Expected consequence	Mutated allele frequency	Function
ARID1B	NM_001374820	Ex1 Ex2	c.1210_1215del	p.404_405del	0.001	Nonframeshift deletion
ATM	NM_000051	Ex40 Ex41	c.5948A>G	p.N1983S	1	Synonymous
ATR	NM_001354579	Ex46 Ex47	c.7683C>T	p.Q2561Q	86.46%	Synonymous
AURKA	NM_003600	Ex3 Ex4 Ex5	c.169T>C	p.I57V	84.82%	Nonsynonymous
BABAM1	NM_001288757	Ex6 Ex9	c.612G>A	p.K204K	0.1568	Synonymous
BARD1	NM_001282543	Ex5 Ex6	c.1462C>T	p.V488M	0.3783	Nonsynonymous
BARD1	NM_001282543	Ex5 Ex6	c.1461A>G	p.H487H	0.8134	Synonymous
BARD1	NM_001282543	Ex3 Ex4	c.1077C>G	p.R359S	0.5487	Nonsynonymous
BARD1	NM_000465	Ex1	c.70G>A	p.P24S	0.4377	Nonsynonymous
BLM	NM_000057	Ex16 Ex17	c.3102G>A	p.T1034T	0.1611	Synonymous
BLM	NM_000057	Ex18 Ex19	c.3531C>A	p.A1177A	0.1553	Synonymous
BLM	NM_001287247	Ex19 Ex21 Ex22	c.3552C>T	p.L1184L	0.1557	Synonymous
BRCA1	NM_007297	Ex14 Ex15 Ex16	c.4696T>C	p.S1566G	0.3496	Nonsynonymous
BRCA1	NM_007297	Ex11 Ex12	c.4167A>G	p.S1389S	0.3431	Synonymous
BRCA1	NM_007297	Ex9 Ex10	c.3407T>C	p.K1136R	0.349	Nonsynonymous
BRCA1	NM_007297	Ex9 Ex10	c.2972T>C	p.E991G	0.3429	Nonsynonymous
BRCA1	NM_007297	Ex9 Ex10	c.2471G>A	p.P824L	0.41	Nonsynonymous
BRCA1	NM_007297	Ex9 Ex10	c.2170A>G	p.L724L	0.342	Synonymous
BRCA1	NM_007297	Ex9 Ex10	c.1941G>A	p.S647S	0.3483	Synonymous
BRCA2	NM_000059	Ex11	c.4563A>G	p.L1521L	0.9931	Synonymous
BRCA2	NM_000059	Ex11	c.6513G>C	p.V2171V	0.993	Synonymous
BRCA2	NM_000059	Ex14	c.7397T>C	p.V2466A	0.9937	Nonsynonymous
BRIP1	NM_032043	Ex20	c.3411A>G	p.Y1137Y	0.5941	Synonymous
BRIP1	NM_032043	Ex19	c.2755A>G	p.S919P	0.5972	Nonsynonymous
BRIP1	NM_032043	Ex19	c.2637T>C	p.E879E	0.7188	Synonymous
CHEK1	NM_001244846	Ex12 Ex13	c.1309A>G	p.I437V	0.9726	Nonsynonymous
CHEK2	NM_001005735	Ex2	c.252T>C	p.E84E	0.0356	Synonymous
ERCC2	NM_000400	Ex23	c.2251T>G	p.K751Q	0.3308	Nonsynonymous
ERCC2	NM_000400	Ex22	c.2133G>A	p.D711D	0.2859	Synonymous
ERCC2	NM_001130867	Ex9 Ex10	c.862C>T	p.D288N	0.3788	Nonsynonymous
ERCC2	NM_001130867	Ex5 Ex6	c.396T>G	p.R132R	0.5898	Synonymous
FANCD2	NM_001018115	Ex14	c.1122A>G	p.V374V	0.1239	Synonymous
FANCD2	NM_001018115	Ex15	c.1137G>T	p.V379V	0.3745	Synonymous
FANCD2	NM_001018115	Ex15	c.1170C>T	p.S390S	0.4304	Synonymous
FANCD2	NM_001018115	Ex15	c.1179T>C	p.T393T	0.4331	Synonymous
FANCD2	NM_001018115	Ex15	c.1214A>G	p.N405S	0.4201	Nonsynonymous
FANCD2	NM_001018115	Ex15	c.1275C>T	p.Y425Y	0.0674	Synonymous
FANCD2	NM_001018115	Ex16	c.1401G>A	p.T467T	0.4495	Synonymous
FANCE	NM_021922	Ex2	c.387A>C	p.P129P	0.7211	Synonymous
FANCI	NM_001113378	Ex4	c.257C>T	p.A86V	0.3569	Nonsynonymous
FANCI	NM_001113378	Ex22	c.2225G>C	p.C742S	0.3623	Nonsynonymous
FANCI	NM_001113378	Ex24	c.2547G>A	p.K849K	0.9553	Synonymous
FANCI	NM_018193	Ex36 Ex37	c.3726T>C	p.G1242G	0.4123	Synonymous
FANCL	NM_001114636	Ex12 Ex13	c.996A>G	p.S332S	0.6487	Synonymous
FANCM	NM_001308133	Ex13 Ex14	c.2554G>T	p.V852L	0.1568	Nonsynonymous
FANCM	NM_001308133	Ex15 Ex16	c.4300A>G	p.I1434V	0.12	Nonsynonymous
FANCM	NM_001308133	Ex20 Ex21	c.5356C>G	p.P1786A	0.1158	Nonsynonymous
GATA3	NM_001002295	Ex6	c.1257G>A	p.T419T	0.0302	Synonymous
NBN	NM_002485	Ex13 Ex14	c.2016T>C	p.P672P	0.3451	Synonymous
NBN	NM_002485	Ex10 Ex11	c.1197A>G	p.D399D	0.4676	Synonymous
NBN	NM_002485	Ex5 Ex6	c.553C>G	p.E185Q	0.3453	Nonsynonymous
NBN	NM_002485	Ex2	c.102C>T	p.L34L	0.3527	Synonymous
PARP1	NM_001618	Ex8	c.1056T>C	p.K352K	0.7939	Synonymous
PIK3R2	NM_005027	Ex6	c.700A>C	p.S234R	0.8961	Nonsynonymous
PIK3R2	NM_005027	Ex8	c.903G>A	p.A301A	0.0467	Synonymous
PIK3R2	NM_005027	Ex8	c.937T>C	p.S313P	0.9501	Nonsynonymous
PIK3R2	NM_005027	Ex15	c.1911T>C	p.S637S	0.88	Synonymous
RAD51B	NM_001321812	Ex5 Ex6 Ex7	c.539A>G	p.Y180C	0.0059	Nonsynonymous
RAD51B	NM_133509	Ex11	c.1094C>G	p.P365R	0.0508	Nonsynonymous
RAD51D	NM_133629	Ex3 Ex6	c.158C>T	p.R53Q	0.1593	Nonsynonymous
RAD51D	NM_002878	Ex3	c.234G>A	p.S78S	0.1184	Synonymous
RNF168	NM_152617	Ex6	c.1202G>T	p.P401Q	0.5405	Nonsynonymous
RNF168	NM_152617	Ex3	c.508C>T	p.E170K	0.003	Nonsynonymous
RPA1	NM_001355121	Ex1	c.12A>G	p.Q4Q	0.7023	Synonymous
RPA1	NM_030665	Ex3	c.837G>A	p.Q279Q	0.0587	Synonymous
RPA1	NM_030665	Ex3	c.1992G>A	p.P664P	0.5069	Synonymous
RPA1	NM_030665	Ex4	c.5601T>C	p.I1867I	0.4214	Synonymous
SLX4	NM_032444	Ex12	c.4500A>G	p.N1500N	0.6116	Synonymous
SLX4	NM_032444	Ex3	c.753C>T	p.A251A	0.2138	Synonymous
SMARCA2	NM_001289398	Ex6 Ex7 Ex32 Ex33	c.612C>G	p.D204E	0.1682	Nonsynonymous
TDG	NM_001363612	Ex9	c.670G>A	p.V224M	0.1081	Nonsynonymous
TDG	NM_003211	Ex3	c.287dupA	p.E96fs	0.4489	Frameshift insertion
TOPBP1	NM_001363889	Ex25	c.4063G>A	p.L1355L	0.6905	Synonymous
TOPBP1	NM_001363889	Ex18	c.2997C>T	p.V999V	0.1242	Synonymous
TOPBP1	NM_001363889	Ex14	c.2435G>A	p.S812L	0.1411	Nonsynonymous
TOPBP1	NM_001363889	Ex12	c.1896A>G	p.V632V	0.1418	Synonymous
TOPBP1	NM_001363889	Ex10	c.1354T>G	p.K452Q	0.7159	Nonsynonymous
UIMC1	NM_001199298	Ex9 Ex10	c.1344G>T	p.T448T	0.5123	Synonymous
UIMC1	NM_001199298	Ex8 Ex9	c.1304G>A	p.P435L	0.1425	Nonsynonymous
UIMC1	NM_001199298	Ex3 Ex4	c.228G>A	p.I76I	0.5089	Synonymous
XRCC3	NM_001100118	Ex7 Ex8	c.722G>A	p.T241M	0.3075	Nonsynonymous
