# Supplementary material for: Radiosensitization of Osteosarcoma Cells Using the PARP Inhibitor Olaparib Combined with X-rays or Carbon Ions
Source: J Cancer. 2024 Jan 1;15(3):699–713. doi: 10.7150/jca.90371 (PMC10777037; doi:10.7150/jca.90371)
Supplement: Supplementary file 2 — Supplementary Data 2 Analysis of specific mutations in K7M2 cells. [file jcav15p0699s2.xlsx]

## Sheet: Sheet1
Supplementary Data 2 Analysis of specific mutations in K7M2 cells
Gene	Transcript	Exons	Description	Expected consequence	Mutated allele frequency	Function
ARID1A	NM_001080819	Ex20	c.5396T>C	p.N1799S	1	Nonsynonymous
ARID1A	NM_001080819	Ex20	c.5264T>G	p.Y1755S	1	Nonsynonymous
ARID1A	NM_001080819	Ex16	c.3906G>T	p.G1302G	1	synonymous
ARID1A	NM_001080819	Ex15	c.3726T>C	p.G1242G	1	synonymous
ARID1A	NM_001080819	Ex3	c.1734A>G	p.A578A	1	synonymous
ARID1A	NM_001080819	Ex1	c.783_785del	p.261_262del	1	Nonframeshift deletion
ATM	NM_007499	Ex47	c.6930C>T	p.E2310E	1	synonymous
ATM	NM_007499	Ex46	c.6805G>T	p.R2269R	0.2	synonymous
ATM	NM_007499	Ex46	c.6804A>G	p.A2268A	0.2	synonymous
ATM	NM_007499	Ex46	c.6798A>T	p.V2266V	0.2	synonymous
ATM	NM_007499	Ex46	c.6798C>T	p.V2267V	0.2	synonymous
ATM	NM_007499	Ex46	c.6798A>G	p.V2268V	0.2	synonymous
ATM	NM_007499	Ex46	c.6798A>T	p.V2269V	0.1538	synonymous
ATM	NM_007499	Ex46	c.6798G>A	p.V2270V	0.1333	synonymous
ATM	NM_007499	Ex35	c.6798A>C	p.V2271V	0.12	synonymous
ATM	NM_007499	Ex35	c.6798A>G	p.V2272V	0.12	synonymous
ATM	NM_007499	Ex35	c.6798A>G	p.V2273V	0.12	synonymous
ATM	NM_007499	Ex35	c.6798C>T	p.V2274V	0.12	synonymous
ATM	NM_007499	Ex35	c.6798G>A	p.V2275V	0.125	synonymous
ATM	NM_007499	Ex35	c.6798A>T	p.V2276V	0.125	synonymous
ATM	NM_007499	Ex35	c.6798A>T	p.V2277V	0.125	synonymous
ATM	NM_007499	Ex35	c.6798T>C	p.V2278V	0.1429	synonymous
ATM	NM_007499	Ex25	c.6798G>A	p.V2279V	1	synonymous
ATM	NM_007499	Ex25	c.6798C>T	p.V2280V	1	synonymous
ATM	NM_007499	Ex25	c.6798C>A	p.V2281V	1	synonymous
ATM	NM_007499	Ex25	c.6798C>T	p.V2282V	1	synonymous
ATM	NM_007499	Ex25	c.6798A>G	p.V2283V	1	synonymous
ATM	NM_007499	Ex25	c.6798G>A	p.V2284V	1	synonymous
ATM	NM_007499	Ex25	c.6798C>T	p.V2285V	1	synonymous
ATM	NM_007499	Ex25	c.6798G>A	p.V2286V	1	synonymous
ATM	NM_007499	Ex25	c.6798G>A	p.V2287V	1	synonymous
ATM	NM_007499	Ex25	c.6798G>A	p.V2288V	1	synonymous
ATM	NM_007499	Ex25	c.6798G>A	p.V2289V	1	synonymous
ATM	NM_007499	Ex25	c.6798G>A	p.V2290V	1	synonymous
ATM	NM_007499	Ex25	c.6798T>C	p.V2291V	1	synonymous
ATM	NM_007499	Ex25	c.6798C>T	p.V2292V	1	synonymous
ATM	NM_007499	Ex25	c.6798C>T	p.V2293V	1	synonymous
ATM	NM_007499	Ex25	c.6798A>T	p.V2294V	1	synonymous
ATM	NM_007499	Ex25	c.6798G>A	p.V2295V	1	synonymous
ATM	NM_007499	Ex25	c.6798G>A	p.V2296V	1	synonymous
ATM	NM_007499	Ex25	c.3642_3643del	p.I1214fs	1	Frameshift deletion
ATM	NM_007499	Ex25	c.3639_3640insGC	p.I1214fs	1	Frameshift insertion
ATR	NM_019864	Ex4	c.904C>G	p.L302V	0.9259	Nonsynonymous
ATR	NM_019864	Ex32	c.5412A>G	p.L1804L	0.3333	synonymous
ATR	NM_019864	Ex32	c.5422C>T	p.L1808L	0.25	synonymous
ATR	NM_019864	Ex32	c.5424G>A	p.L1808L	0.25	synonymous
ATR	NM_019864	Ex32	c.5433T>C	p.A1811A	0.2222	synonymous
ATR	NM_019864	Ex32	c.5439G>A	p.K1813K	0.2222	synonymous
ATR	NM_019864	Ex32	c.5445C>T	p.D1815D	0.2222	synonymous
ATR	NM_019864	Ex32	c.5447C>T	p.T1816I	0.2222	Nonsynonymous
ATR	NM_019864	Ex32	c.5452A>G	p.T1818A	0.2222	Nonsynonymous
ATR	NM_019864	Ex32	c.5464A>T	p.T1822S	0.2222	Nonsynonymous
ATR	NM_019864	Ex32	c.5472G>A	p.K1824K	0.2222	synonymous
ATRX	NM_009530	Ex25	c.5857C>T	p.V1953M	1	Nonsynonymous
BABAM1	NM_026636	Ex2	c.67A>C	p.T23P	1	Nonsynonymous
BABAM1	NM_026636	Ex2	c.143G>A	p.S48N	1	Nonsynonymous
BABAM1	NM_026636	Ex9	c.943G>T	p.A315S	1	Nonsynonymous
BLM	NM_001042527	Ex20	c.3883C>A	p.V1295L	1	Nonsynonymous
BLM	NM_001042527	Ex7	c.1862G>T	p.T621N	1	Nonsynonymous
BLM	NM_001042527	Ex7	c.1771T>C	p.T591A	1	Nonsynonymous
BLM	NM_001042527	Ex7	c.1640T>G	p.N547T	1	Nonsynonymous
BLM	NM_001042527	Ex7	c.1636A>G	p.W546R	1	Nonsynonymous
BLM	NM_001042527	Ex7	c.1603C>T	p.V535M	1	Nonsynonymous
BLM	NM_001042527	Ex7	c.1464C>T	p.P488P	1	synonymous
BLM	NM_001042527	Ex3	c.392A>G	p.L131P	1	Nonsynonymous
BLM	NM_001042527	Ex7	c.1719_1721de	p.573_574del	1	Nonframeshift deletion
BRCA2	NM_001081001	Ex11	c.4506T>C	p.S1502S	1	synonymous
BRCA2	NM_001081001	Ex11	c.4518C>T	p.V1506V	1	synonymous
BRCA2	NM_001081001	Ex11	c.5698G>A	p.A1900T	0.25	Nonsynonymous
BRCA2	NM_001081001	Ex11	c.5699C>A	p.A1900E	0.25	Nonsynonymous
BRCA2	NM_001081001	Ex11	c.5702C>T	p.T1901I	0.25	Nonsynonymous
BRCA2	NM_001081001	Ex11	c.5704C>T	p.P1902S	0.25	Nonsynonymous
BRCA2	NM_001081001	Ex11	c.5713G>A	p.G1905S	0.1818	Nonsynonymous
BRCA2	NM_001081001	Ex11	c.5726G>C	p.W1909S	0.1667	Nonsynonymous
BRCA2	NM_001081001	Ex11	c.5727G>A	p.W1909X	0.1667	Nonsynonymous
BRCA2	NM_001081001	Ex11	c.5732C>T	p.T1911I	0.1538	Nonsynonymous
BRCA2	NM_001081001	Ex11	c.5734A>T	p.S1912C	0.1538	Nonsynonymous
BRCA2	NM_001081001	Ex18	c.7988G>A	p.S2663N	0.125	Nonsynonymous
BRCA2	NM_001081001	Ex18	c.8016C>T	p.I2672I	0.1304	synonymous
BRCA2	NM_001081001	Ex18	c.8020A>C	p.T2674P	0.1304	Nonsynonymous
BRCA2	NM_001081001	Ex18	c.8021C>T	p.T2674I	0.1304	Nonsynonymous
BRCA2	NM_001081001	Ex18	c.8025G>T	p.Q2675H	0.1304	Nonsynonymous
BRCA2	NM_001081001	Ex18	c.8034G>A	p.E2678E	0.1364	synonymous
BRCA2	NM_001081001	Ex25	c.9175G>T	p.G3059C	1	Nonsynonymous
BRCA2	NM_001081001	Ex11	c.4524_4525del	p.I1508fs	1	Frameshift deletion
BRCA2	NM_001081001	Ex11	c.4528_4529insAA	p.Q1510fs	1	Frameshift insertion
BRCA2	NM_001081001	Ex11	c.5695_5696insTTT	p.A1899delinsVS	0.25	Nonframeshift insertion
BRCA2	NM_001081001	Ex11	c.5708_5709insTTGTGA	p.P1903delinsPCD	0.2	Nonframeshift insertion
BRIP1	NM_178309	Ex10	c.1452G>A	p.G484G	1	synonymous
BRIP1	NM_178309	Ex10	c.1446C>T	p.R482R	1	synonymous
BRIP1	NM_178309	Ex10	c.1445>T	p.R482K	1	Nonsynonymous
BRIP1	NM_178309	Ex10	c.1441A>G	p.Y481H	1	Nonsynonymous
BRIP1	NM_178309	Ex10	c.1437G>A	p.N479N	1	synonymous
BRIP1	NM_178309	Ex10	c.1436T>G	p.N479T	1	Nonsynonymous
CHEK1	NM_007691	Ex12	c.1293T>C	p.V431V	1	synonymous
CHEK1	NM_007691	Ex6	c.552A>G	p.F184F	1	synonymous
CHEK2	NM_001363308	Ex10	c.513C>T	p.R171R	1	synonymous
ERCC1	NM_001127324	Ex3	c.163G>A	p.V55M	1	Nonsynonymous
FANCA	NM_016925	Ex37	c.3616C>A	p.A1206S	1	Nonsynonymous
FANCA	NM_016925	Ex33	c.3280T>C	p.I1094V	1	Nonsynonymous
FANCA	NM_016925	Ex33	c.3271C>T	p.G1091R	1	Nonsynonymous
FANCA	NM_016925	Ex31	c.3014C>T	p.R1005H	1	Nonsynonymous
FANCA	NM_016925	Ex31	c.2979A>G	p.N993N	1	synonymous
FANCA	NM_016925	Ex29	c.2828A>G	p.M943T	1	Nonsynonymous
FANCA	NM_016925	Ex28	c.2695G>T	p.R899S	1	Nonsynonymous
FANCA	NM_016925	Ex28	c.2624G>A	p.A875V	1	Nonsynonymous
FANCA	NM_016925	Ex20	c.1797C>A	p.L599F	1	Nonsynonymous
FANCA	NM_016925	Ex13	c.1204A>G	p.L402L	1	synonymous
FANCA	NM_016925	Ex11	c.915A>G	p.G305G	1	synonymous
FANCA	NM_016925	Ex5	c.439T>C	p.M147V	1	Nonsynonymous
FANCA	NM_016925	Ex4	c.405G>A	p.S135S	1	synonymous
FANCA	NM_016925	Ex4	c.356C>T	p.R119H	1	Nonsynonymous
FANCA	NM_016925	Ex4	c.306G>C	p.A102A	1	synonymous
FANCG	NM_001163233	Ex10	c.1338G>C	p.C446W	0.2273	Nonsynonymous
FANCI	NM_145946	Ex24	c.2533A>G	p.T845A	0.9831	Nonsynonymous
FANCL	NM_001277273	Ex1	c.5A>C	p.D2A	1	Nonsynonymous
FANCL	NM_001277273	Ex9	c.750G>A	p.E250E	1	synonymous
FANCM	NM_001364447	Ex14	c.366T>C	p.D122D	1	synonymous
FANCM	NM_001364447	Ex23	c.3736A>C	p.I1246L	1	Nonsynonymous
FANCM	NM_001364447	Ex23	c.3791A>T	p.Q1264L	1	Nonsynonymous
HDAC1	NM_008228	Ex12	c.1233G>A	p.D411D	1	synonymous
HDAC1	NM_008228	Ex11	c.1161A>G	p.D387D	1	synonymous
HDAC1	NM_008228	Ex10	c.1044G>	p.S348S	1	synonymous
HDAC1	NM_008228	Ex10	c.993G>A	p.N331N	1	synonymous
HDAC1	NM_008228	Ex5	c.472G>T	p.L158L	1	synonymous
HDAC1	NM_008228	Ex5	c.444A>G	p.S148S	1	synonymous
HDAC1	NM_008228	Ex5	c.441C>T	p.A147A	1	synonymous
HDAC1	NM_008228	Ex5	c.408G>A	p.A136A	1	synonymous
HDAC1	NM_008228	Ex4	c.306C>T	p.V102V	1	synonymous
HDAC1	NM_008228	Ex3	c.249A>G	p.N83N	1	synonymous
MDC1	NM_001010833	Ex3	c.300C>T	p.I100I	1	synonymous
MDC1	NM_001010833	Ex5	c.630C>T	p.P210P	1	synonymous
NBN	NM_013752	Ex5	c.514A>G	p.I172V	0.129	Nonsynonymous
NBN	NM_013752	Ex5	c.519A>G	p.K173K	0.125	synonymous
NBN	NM_013752	Ex5	c.528C>T	p.Y176Y	0.1212	synonymous
NBN	NM_013752	Ex5	c.532T>A	p.S178T	0.1212	Nonsynonymous
NBN	NM_013752	Ex5	c.540T>C	p.F180F	0.1212	synonymous
NBN	NM_013752	Ex5	c.543C>G	p.L181L	0.1212	synonymous
NBN	NM_013752	Ex9	c.1098C>G	p.D366E	1	Nonsynonymous
PIK3R2	NM_008841	Ex12	c.1482T>C	p.K494K	1	synonymous
PIK3R2	NM_008841	Ex11	c.1297T>C	p.I433V	1	Nonsynonymous
PIK3R2	NM_008841	Ex6	c.693A>G	p.R231R	1	synonymous
RAD50	NM_009012	Ex16	c.2712T>C	p.E904E	0.1667	synonymous
RAD50	NM_009012	Ex16	c.2704T>A	p.N902Y	0.1429	synonymous
RAD50	NM_009012	Ex16	c.2703T>C	p.L901L	0.1429	synonymous
RAD50	NM_009012	Ex16	c.2694G>A	p.V898V	0.125	synonymous
RAD51C	NM_053269	Ex1	c.27C>A	p.P9P	1	synonymous
RAD51C	NM_053269	Ex1	c.23T>A	p.Y8F	1	synonymous
RAD51C	NM_053269	wholegene	/	/	0.7143	Frameshift deletion
RPA1	NM_026653	Ex6	c.399_404del	p.133_135del	0.9466	Nonframeshift deletion
RPA1	NM_001164223	Ex7	c.462_467del	p.154_156del	0.9466	Nonframeshift deletion
RPA1	NM_026653	Ex13	c.1377A>G	p.S459S	1	synonymous
SMARCA2	NM_011416	Ex4	c.405T>C	p.S135S	1	synonymous
SMARCA2	NM_011416	Ex8	c.1539A>G	p.R513R	1	synonymous
SMARCA2	NM_011416	Ex17	c.2526G>A	p.E842E	1	synonymous
SMARCA2	NM_011416	Ex19	c.2910G>A	p.P970P	1	synonymous
TDG	NM_001358517	Ex8	c.927A>G	p.Q309Q	1	synonymous
TDG	NM_001358517	Ex8	c.949G>A	p.A317T	1	synonymous
TDG	NM_001358517	Ex8	c.951G>C	p.A317A	1	synonymous
TOPBP1	NM_176979	Ex14	c.2266C>T	p.P756S	1	synonymous
TOPBP1	NM_176979	Ex14	c.2442C>A	p.P814P	1	synonymous
TOPBP1	NM_176979	Ex21	c.3477T>C	p.L1159L	1	synonymous
TOPBP1	NM_176979	Ex27	c.4258T>C	p.S1420P	1	synonymous
UIMC1	NM_001293660	Ex6 Ex8	c.506G>A	p.T169I	1	Nonsynonymous
XPA	NM_011728	Ex6	c.730T>C	p.K244E	1	synonymous
XRCC4	NM_028012	Ex4	c.375A>T	p.D125E	0.9951	Nonsynonymous
XRCC4	NM_028012	Ex3	c.278C>T	p.R93Q	1	Nonsynonymous
